# Supplementary material for: Pregnancy, Birth, Infant, and Early Childhood Neurodevelopmental Outcomes among a Cohort of Women with Symptoms of Zika Virus Disease during Pregnancy in Three Surveillance Sites, Project Vigilancia de Embarazadas con Zika (VEZ), Colombia, 2016–2018
Source: Trop Med Infect Dis. 2021 Oct 12;6(4):183. doi: 10.3390/tropicalmed6040183 (PMC8544689; doi:10.3390/tropicalmed6040183)
Supplement: Supplementary file 1 [file tropicalmed-06-00183-s001.zip]

Archive with 1 entries (1 files):
- tropicalmed-1369424-supplementary.pdf
